# Supplementary material for: Coordinated Concentration Changes of Transcripts and Metabolites in Saccharomyces cerevisiae
Source: PLoS Comput Biol. 2009 Jan 30;5(1):e1000270. doi: 10.1371/journal.pcbi.1000270 (PMC2614473; doi:10.1371/journal.pcbi.1000270)
Supplement: Dataset S2 — Gold standard. Set of positive and negative examples of gene-metabolite interactions used to train the Bayesian network, assembled from the KEGG (Kyoto Encyclopedia of Genes and Genomes) Pathway database. (0.21 MB XLS) [file pcbi.1000270.s002.xls]

## Sheet: Sheet1
Positive examples
Metabolite	Gene
Phosphoenolpyruvate	PDA1
Phosphoenolpyruvate	LAT1
Phosphoenolpyruvate	PDC1
FBP	FBA1
pentose-phosphate	PRS1
3-Phospho-Glycerate	PYK2
3-Phospho-Glycerate	PDB1
Phosphoenolpyruvate	GPM3
3-Phospho-Glycerate	ALD6
Phosphoenolpyruvate	ENO2
hexose-phosphate	HXK2
pentose-phosphate	GND1
3-Phospho-Glycerate	ADH4
FBP	HXK2
3-Phospho-Glycerate	GPM2
hexose-phosphate	FBP1
pentose-phosphate	SOL3
pentose-phosphate	RPE1
Phosphoenolpyruvate	PDB1
hexose-phosphate	SOL4
Phosphoenolpyruvate	GPM2
3-Phospho-Glycerate	ACS2
pentose-phosphate	PRS2
3-Phospho-Glycerate	PDA1
FBP	PFK1
pentose-phosphate	RBK1
Phosphoenolpyruvate	THI3
pentose-phosphate	PGM2
3-Phospho-Glycerate	ENO1
3-Phospho-Glycerate	ADH5
hexose-phosphate	GND2
Phosphoenolpyruvate	SFA1
pentose-phosphate	RKI1
3-Phospho-Glycerate	PGK1
hexose-phosphate	PGM2
3-Phospho-Glycerate	ALD2
Phosphoenolpyruvate	ADH5
Phosphoenolpyruvate	CDC19
hexose-phosphate	PGM1
hexose-phosphate	SOL2
FBP	PFK2
3-Phospho-Glycerate	ALD5
hexose-phosphate	PGI1
FBP	GLK1
pentose-phosphate	GND2
3-Phospho-Glycerate	TDH2
pentose-phosphate	PRS3
hexose-phosphate	SOL1
pentose-phosphate	SOL1
Phosphoenolpyruvate	PYK2
hexose-phosphate	GND1
FBP	PGM1
hexose-phosphate	TPI1
pentose-phosphate	TKL1
3-Phospho-Glycerate	CDC19
FBP	PGM2
Phosphoenolpyruvate	ILV6
Phosphoenolpyruvate	GPM1
Phosphoenolpyruvate	ADH4
hexose-phosphate	PFK1
3-Phospho-Glycerate	ACS1
3-Phospho-Glycerate	ILV6
3-Phospho-Glycerate	TDH1
Phosphoenolpyruvate	TDH1
3-Phospho-Glycerate	TDH3
Phosphoenolpyruvate	PGK1
FBP	TPI1
Phosphoenolpyruvate	ENO1
hexose-phosphate	PFK2
3-Phospho-Glycerate	ENO2
3-Phospho-Glycerate	LAT1
pentose-phosphate	PGM1
hexose-phosphate	SOL3
3-Phospho-Glycerate	ADH3
Phosphoenolpyruvate	ALD2
pentose-phosphate	SOL2
Phosphoenolpyruvate	ALD5
pentose-phosphate	PGI1
Phosphoenolpyruvate	ILV2
Phosphoenolpyruvate	ALD3
3-Phospho-Glycerate	ALD3
FBP	FBP1
pentose-phosphate	SOL4
3-Phospho-Glycerate	SFA1
Phosphoenolpyruvate	TDH2
pentose-phosphate	PRS4
3-Phospho-Glycerate	ALD4
3-Phospho-Glycerate	GPM3
hexose-phosphate	ZWF1
Phosphoenolpyruvate	ALD4
hexose-phosphate	HXK1
3-Phospho-Glycerate	PDC1
Phosphoenolpyruvate	ALD6
3-Phospho-Glycerate	THI3
Phosphoenolpyruvate	ACS2
3-Phospho-Glycerate	ILV2
FBP	HXK1
Phosphoenolpyruvate	ACS1
hexose-phosphate	FBA1
hexose-phosphate	GLK1
Phosphoenolpyruvate	TDH3
FBP	PGI1
pentose-phosphate	ZWF1
Phosphoenolpyruvate	ADH3
3-Phospho-Glycerate	GPM1
Succinate	KGD2
Succinate	FUM1
Malate	ACO1
Citrate	SDH4
Succinate	ACO1
Citrate	SDH3
Malate	CIT2
Succinate	IDH2
Citrate	IDP2
Succinate	PYC1
Succinate	KGD1
Citrate	IDP1
Malate	CIT1
Malate	MDH2
Citrate	ACO1
Succinate	PYC2
Malate	PYC1
Citrate	MDH3
Malate	KGD2
Malate	IDP1
Succinate	MDH1
Succinate	IDP1
Citrate	PYC2
Succinate	IDP2
Malate	CIT3
Succinate	IDH1
Citrate	IDH2
Citrate	KGD1
Malate	SDH1
Citrate	KGD2
Malate	IDH1
Malate	MDH1
Citrate	FUM1
Citrate	CIT1
Citrate	CIT2
Malate	PYC2
Succinate	CIT1
Malate	SDH3
Succinate	SDH4
Citrate	CIT3
Citrate	MDH1
Succinate	SDH1
Citrate	IDH1
Malate	MDH3
Succinate	CIT2
Malate	IDH2
Malate	IDP2
Succinate	MDH3
Citrate	SDH1
Malate	SDH4
Malate	FUM1
Malate	KGD1
Succinate	MDH2
Succinate	CIT3
Citrate	PYC1
Citrate	MDH2
Succinate	SDH3
Alanine	ASN2
Alanine	UGA2
Alanine	FBP1
Alanine	AMD2
Alanine	MDH2
Alanine	KGD1
Alanine	MSE1
Alanine	NIT2
Alanine	MSD1
Alanine	ASN1
Alanine	PGK1
Alanine	ASP3-1
Alanine	GSH1
Alanine	WRS1
Alanine	AAT2
Alanine	PYC2
Alanine	BNA2
Alanine	ADE13
Alanine	CTA1
Alanine	GDH2
Alanine	GDH1
Alanine	PUT2
Alanine	LAT1
Alanine	ALD5
Alanine	RPE1
Alanine	FBA1
Alanine	GNA1
Alanine	BNA5
Alanine	GLN1
Alanine	TKL1
Alanine	GFA1
Alanine	ASP3-2
Alanine	DPS1
Alanine	CTT1
Alanine	ALD6
Alanine	DED81
Alanine	CAT2
Alanine	TPI1
Alanine	ASP1
Alanine	ARG4
Alanine	PYC1
Alanine	ALD4
Alanine	CPA2
Alanine	ERG10
Alanine	MDH1
Alanine	ADE4
Alanine	ADE12
Alanine	RKI1
Alanine	QNS1
Alanine	MDH3
Alanine	YAT1
Alanine	PDA1
Alanine	CDC19
Alanine	GDH3
Alanine	AAT1
Alanine	GSH2
Alanine	GLR1
Alanine	PYK2
Alanine	ALA1
Alanine	MSW1
Alanine	UGA1
Alanine	GUA1
Alanine	GLN4
Alanine	GLT1
Alanine	LPD1
Alanine	GAD1
Alanine	URA2
Alanine	BNA1
Alanine	CPA1
Alanine	PDB1
Alanine	ARG1
Alanine	ASP3-3
Arginine	ADE13
Arginine	PUT1
Arginine	LPD1
Arginine	LAT1
Arginine	SPE4
Arginine	URA2
Arginine	ASN1
Arginine	CAR1
Arginine	PYC2
Arginine	ARG2
Arginine	ALD6
Arginine	DED81
Arginine	AMD2
Arginine	SPE2
Arginine	ARG4
Arginine	AAT1
Arginine	ASP3-2
Arginine	PRO3
Arginine	ALD5
Arginine	DPS1
Arginine	SPE1
Arginine	UGA1
Arginine	MSR1
Arginine	ASP3-1
Arginine	PDB1
Arginine	ARG1
Arginine	YDR341C
Arginine	PUT2
Arginine	ARG3
Arginine	ECM40
Arginine	AAT2
Arginine	GAD1
Arginine	YAT1
Arginine	PDA1
Arginine	ARG8
Arginine	ASP1
Arginine	ALA1
Arginine	PRO1
Arginine	ADE12
Arginine	MSD1
Arginine	CAR2
Arginine	CAT2
Arginine	ASP3-3
Arginine	ALD4
Arginine	SPE3
Arginine	ASN2
Arginine	PRO2
Arginine	PYC1
Glycine	RNR3
Glycine	HEM14
Glycine	DNF2
Glycine	GUK1
Glycine	HEM4
Glycine	AAP1
Glycine	SHM1
Glycine	THS1
Glycine	MST1
Glycine	URA2
Glycine	PSD1
Glycine	LYS9
Glycine	ADO1
Glycine	PRS3
Glycine	GCV2
Glycine	UGA2
Glycine	MET8
Glycine	APA2
Glycine	GAD1
Glycine	CHO2
Glycine	CDC19
Glycine	GUA1
Glycine	CYC3
Glycine	HEM15
Glycine	RNR2
Glycine	RNR4
Glycine	DFR1
Glycine	KGD2
Glycine	ATP6
Glycine	THR4
Glycine	HEM2
Glycine	LYS2
Glycine	GDH3
Glycine	DNF1
Glycine	AAT2
Glycine	RPB5
Glycine	GCV1
Glycine	SER1
Glycine	APA1
Glycine	ALD5
Glycine	GLT1
Glycine	ASP3-3
Glycine	ASP3-1
Glycine	DPB3
Glycine	YNK1
Glycine	THR1
Glycine	MET14
Glycine	GDH1
Glycine	IDP1
Glycine	DRS2
Glycine	MET13
Glycine	ADE4
Glycine	DAL2
Glycine	SER33
Glycine	CPA1
Glycine	FAU1
Glycine	ZWF1
Glycine	GSH1
Glycine	LPD1
Glycine	MIS1
Glycine	NEO1
Glycine	MTD1
Glycine	LYS1
Glycine	YSA1
Glycine	RPC11
Glycine	SNU114
Glycine	ADE6
Glycine	GPX2
Glycine	DAL1
Glycine	HEM1
Glycine	APT1
Glycine	ECM38
Glycine	RPO21
Glycine	APT2
Glycine	PGS1
Glycine	PRS1
Glycine	CPA2
Glycine	SFA1
Glycine	RNR1
Glycine	ASP1
Glycine	IMD2
Glycine	IMD3
Glycine	POL4
Glycine	ASN1
Glycine	RPC53
Glycine	ADE3
Glycine	PSD2
Glycine	TEF2
Glycine	ALD4
Glycine	ENA2
Glycine	ASP3-2
Glycine	LYS5
Glycine	MET12
Glycine	PAP1
Glycine	GLN4
Glycine	GLR1
Glycine	PMA1
Glycine	ADE2
Glycine	CDC21
Glycine	DAL3
Glycine	HYR1
Glycine	ASN2
Glycine	PCA1
Glycine	HOM2
Glycine	UGA1
Glycine	CCC2
Glycine	YND1
Glycine	GLN1
Glycine	ADE8
Glycine	IMD1
Glycine	PMA2
Glycine	DNM1
Glycine	AAH1
Glycine	CYR1
Glycine	AAT1
Glycine	PYK2
Glycine	GRS2
Glycine	SER3
Glycine	PNP1
Glycine	CYS3
Glycine	IDP2
Glycine	MSE1
Glycine	HEM12
Glycine	SHM2
Glycine	HOM6
Glycine	KGD1
Glycine	GFA1
Glycine	ILV1
Glycine	AMD1
Glycine	EFT2
Glycine	QNS1
Glycine	CHO1
Glycine	ERG10
Glycine	ALD6
Glycine	ADE13
Glycine	ADE17
Glycine	ADK2
Glycine	PPX1
Glycine	CYS4
Glycine	SES1
Glycine	ADK1
Glycine	OLI1
Glycine	AMD2
Glycine	PUT2
Glycine	HOM3
Glycine	HEM13
Glycine	POL12
Glycine	CKI1
Glycine	PMR1
Glycine	ADE12
Glycine	CHA1
Glycine	ATP1
Glycine	PRS2
Glycine	ARR4
Glycine	PRS4
Glycine	GDH2
Glycine	HEM3
Glycine	DIA4
Glycine	ADE16
Glycine	SER2
Glycine	NIT2
Glycine	PMC1
Glycine	GRS1
Glycine	CTT1
Glycine	MET1
Glycine	MET3
Glycine	CDC2
Glycine	ADE1
Glycine	GNA1
Glycine	MEF2
Glycine	GLY1
Glycine	GDA1
Glycine	CTA1
Glycine	PDE2
Glycine	GSH2
Glycine	PDE1
Histidine	HIS6
Histidine	ALD6
Histidine	HIS1
Histidine	ALD3
Histidine	HIS4
Histidine	HIS3
Histidine	HTS1
Histidine	HIS2
Histidine	ALD2
Histidine	ALD5
Histidine	ALD4
Histidine	HIS5
Isoleucine	ALD6
Isoleucine	ILS1
Isoleucine	ILV5
Isoleucine	CDC60
Isoleucine	LEU2
Isoleucine	CHA1
Isoleucine	LEU1
Isoleucine	ALD5
Isoleucine	PDA1
Isoleucine	ALD4
Isoleucine	ERG13
Isoleucine	THI3
Isoleucine	BAT2
Isoleucine	ILV2
Isoleucine	ISM1
Isoleucine	LEU4
Isoleucine	PDC1
Isoleucine	PDB1
Isoleucine	ILV3
Isoleucine	VAS1
Isoleucine	ERG10
Isoleucine	NAM2
Isoleucine	ILV6
Isoleucine	BAT1
Isoleucine	ILV1
Lysine	ALD5
Lysine	HOM2
Lysine	LYS12
Lysine	SHM1
Lysine	ERG10
Lysine	ALD6
Lysine	MSK1
Lysine	LYS5
Lysine	LYS20
Lysine	KGD2
Lysine	LYS21
Lysine	ALD4
Lysine	KGD1
Lysine	KRS1
Lysine	HOM3
Lysine	HOM6
Lysine	LYS2
Lysine	LYS4
Lysine	LYS9
Lysine	LYS1
Lysine	SHM2
Methionine	STR2
Methionine	MET17
Methionine	SAM2
Methionine	MET6
Methionine	SPE3
Methionine	MES1
Methionine	SPE2
Methionine	CYS4
Methionine	MET2
Methionine	CYS3
Methionine	SAM1
Methionine	SAH1
Methionine	MSM1
Phenylalanine	ALD2
Phenylalanine	TRP4
Phenylalanine	TYS1
Phenylalanine	ARO1
Phenylalanine	ARO3
Phenylalanine	ENO2
Phenylalanine	PHA2
Phenylalanine	ENO1
Phenylalanine	MSY1
Phenylalanine	FRS2
Phenylalanine	AMD2
Phenylalanine	TRP1
Phenylalanine	MSF1
Phenylalanine	FRS1
Phenylalanine	AAT2
Phenylalanine	ARO2
Phenylalanine	AAT1
Phenylalanine	TYR1
Phenylalanine	ARO7
Phenylalanine	TRP2
Phenylalanine	TRP3
Phenylalanine	ALD3
Phenylalanine	HIS5
Phenylalanine	ARO4
Phenylalanine	TRP5
Proline	ARG3
Proline	PUT2
Proline	PRO3
Proline	AAT2
Proline	AAT1
Proline	PUT1
Proline	ARG4
Proline	ARG1
Proline	MSR1
Proline	CAR2
Proline	CAR1
Proline	YDR341C
Serine	GUT2
Serine	THR4
Serine	AAT2
Serine	MET17
Serine	CYS4
Serine	MSM1
Serine	SHM2
Serine	SFA1
Serine	ASP3-3
Serine	ILV1
Serine	SER3
Serine	MSF1
Serine	ARO7
Serine	ASP1
Serine	HOM6
Serine	MSY1
Serine	SHM1
Serine	MET10
Serine	ENO2
Serine	AAT1
Serine	TRP4
Serine	MET2
Serine	PGS1
Serine	PCT1
Serine	ENO1
Serine	SPE3
Serine	EKI1
Serine	ADE3
Serine	SER1
Serine	TSC10
Serine	GRS2
Serine	FRS2
Serine	GCV2
Serine	THR1
Serine	CRD1
Serine	ASP3-2
Serine	STR2
Serine	TYS1
Serine	MET6
Serine	CHA1
Serine	CHO1
Serine	MES1
Serine	LPD1
Serine	DIA4
Serine	DPL1
Serine	SAM2
Serine	DFR1
Serine	MIS1
Serine	MET3
Serine	SER2
Serine	SES1
Serine	GLY1
Serine	NIT2
Serine	TRP1
Serine	PHA2
Serine	SAM1
Serine	AMD2
Serine	ADE17
Serine	CHO2
Serine	ARO4
Serine	GPD1
Serine	ARO3
Serine	EPT1
Serine	ECM38
Serine	LCB2
Serine	PIS1
Serine	PSD1
Serine	HOM2
Serine	CYS3
Serine	SPE2
Serine	CTT1
Serine	SAH1
Serine	MET13
Serine	CKI1
Serine	MTD1
Serine	THS1
Serine	CDC21
Serine	GCV1
Serine	LCB5
Serine	LAG1
Serine	LCB4
Serine	MST1
Serine	HIS5
Serine	YBR184W
Serine	ADE16
Serine	SPO14
Serine	HEM1
Serine	HOM3
Serine	TYR1
Serine	SER33
Serine	ASP3-1
Serine	ADE8
Serine	CTA1
Serine	TRP3
Serine	GPD2
Serine	FAU1
Serine	ARO2
Serine	MET12
Serine	LCB1
Serine	FRS1
Serine	TRP5
Serine	CDS1
Serine	MET14
Serine	PSD2
Serine	GRS1
Serine	MUQ1
Serine	TRP2
Serine	ARO1
Threonine	SES1
Threonine	NAM2
Threonine	GCV2
Threonine	GRS2
Threonine	HOM6
Threonine	PDA1
Threonine	CHO2
Threonine	SHM2
Threonine	ILV5
Threonine	ILV3
Threonine	ILV1
Threonine	THR1
Threonine	ILS1
Threonine	SER1
Threonine	HOM2
Threonine	THI3
Threonine	CYS4
Threonine	BAT1
Threonine	BAT2
Threonine	SER2
Threonine	GRS1
Threonine	CHA1
Threonine	LEU2
Threonine	CDC60
Threonine	SER33
Threonine	PGS1
Threonine	LEU1
Threonine	PSD1
Threonine	PSD2
Threonine	LEU4
Threonine	GLY1
Threonine	SHM1
Threonine	CHO1
Threonine	ISM1
Threonine	ILV2
Threonine	VAS1
Threonine	THR4
Threonine	DIA4
Threonine	THS1
Threonine	PDC1
Threonine	MST1
Threonine	CYS3
Threonine	HOM3
Threonine	LPD1
Threonine	ILV6
Threonine	PDB1
Threonine	HEM1
Threonine	CKI1
Threonine	GCV1
Threonine	SER3
Tryptophan	TYS1
Tryptophan	MSW1
Tryptophan	TRP3
Tryptophan	AMD2
Tryptophan	ENO1
Tryptophan	ARO1
Tryptophan	NIT2
Tryptophan	ALD4
Tryptophan	ALD6
Tryptophan	BNA1
Tryptophan	AAT1
Tryptophan	TRP4
Tryptophan	TRP1
Tryptophan	TRP2
Tryptophan	TRP5
Tryptophan	FRS1
Tryptophan	ALD5
Tryptophan	PHA2
Tryptophan	AAT2
Tryptophan	ARO7
Tryptophan	MSF1
Tryptophan	TYR1
Tryptophan	CTT1
Tryptophan	KGD1
Tryptophan	ERG10
Tryptophan	MSY1
Tryptophan	ARO3
Tryptophan	FRS2
Tryptophan	ENO2
Tryptophan	BNA2
Tryptophan	ARO4
Tryptophan	CTA1
Tryptophan	ARO2
Tryptophan	BNA5
Tryptophan	HIS5
Tryptophan	WRS1
Tyrosine	ALD2
Tyrosine	ARO2
Tyrosine	PHA2
Tyrosine	TRP1
Tyrosine	ENO2
Tyrosine	SFA1
Tyrosine	ALD3
Tyrosine	TRP4
Tyrosine	TRP5
Tyrosine	ARO4
Tyrosine	ENO1
Tyrosine	TYR1
Tyrosine	ARO1
Tyrosine	TRP2
Tyrosine	ARO7
Tyrosine	FRS1
Tyrosine	TRP3
Tyrosine	UGA2
Tyrosine	AAT1
Tyrosine	ARO3
Tyrosine	TYS1
Tyrosine	MSF1
Tyrosine	ADH3
Tyrosine	HIS5
Tyrosine	ADH5
Tyrosine	MSY1
Tyrosine	FRS2
Tyrosine	AAT2
Tyrosine	ADH4
valine	PAN5
valine	CDC60
valine	PDC1
valine	LEU2
valine	ERG10
valine	ILV1
valine	PDB1
valine	ALD4
valine	CHA1
valine	LEU4
valine	ILV2
valine	THI3
valine	PDA1
valine	ALD6
valine	ILV6
valine	ILV3
valine	NAM2
valine	PAN6
valine	VAS1
valine	LEU1
valine	BAT2
valine	BAT1
valine	ERG13
valine	ILV5
valine	ALD5
valine	ECM31
valine	ISM1
valine	ILS1
Adenine	GDA1
Adenine	ADE16
Adenine	MET3
Adenine	PRS2
Adenine	DNF1
Adenine	RPO21
Adenine	OLI1
Adenine	ADE13
Adenine	YNK1
Adenine	AAP1
Adenine	ADE17
Adenine	DRS2
Adenine	DPB3
Adenine	IMD3
Adenine	APA1
Adenine	SNU114
Adenine	TEF2
Adenine	PYK2
Adenine	AMD1
Adenine	GUK1
Adenine	CCC2
Adenine	PDE1
Adenine	PRS3
Adenine	YND1
Adenine	PCA1
Adenine	APA2
Adenine	NEO1
Adenine	ATP6
Adenine	RNR1
Adenine	ADK1
Adenine	PRS4
Adenine	PMR1
Adenine	IMD1
Adenine	PAP1
Adenine	POL12
Adenine	ADK2
Adenine	ARR4
Adenine	ADE6
Adenine	PMA1
Adenine	RPC53
Adenine	PPX1
Adenine	ADE4
Adenine	RPB5
Adenine	PMA2
Adenine	IMD2
Adenine	CYR1
Adenine	ATP1
Adenine	PDE2
Adenine	ADE2
Adenine	POL4
Adenine	YSA1
Adenine	APT2
Adenine	ADE1
Adenine	ADO1
Adenine	GUA1
Adenine	ADE8
Adenine	PNP1
Adenine	PMC1
Adenine	RNR2
Adenine	MEF2
Adenine	DAL2
Adenine	MET14
Adenine	RNR3
Adenine	DNF2
Adenine	PRS1
Adenine	DAL3
Adenine	EFT2
Adenine	DAL1
Adenine	AAH1
Adenine	RNR4
Adenine	ENA2
Adenine	RPC11
Adenine	CDC2
Adenine	APT1
Adenine	ADE12
Adenine	DNM1
Adenine	CDC19
Choline	GUT2
Choline	CYS3
Choline	CHO1
Choline	SER3
Choline	GLY1
Choline	HOM3
Choline	CRD1
Choline	PGS1
Choline	THR4
Choline	GRS2
Choline	EKI1
Choline	GPD2
Choline	HEM1
Choline	EPT1
Choline	GRS1
Choline	MST1
Choline	CKI1
Choline	LPD1
Choline	PCT1
Choline	PSD2
Choline	CDS1
Choline	GCV1
Choline	CYS4
Choline	SER33
Choline	SER2
Choline	THR1
Choline	ILV1
Choline	CHO2
Choline	CHA1
Choline	THS1
Choline	HOM6
Choline	PIS1
Choline	PSD1
Choline	MUQ1
Choline	SPO14
Choline	DIA4
Choline	SER1
Choline	SES1
Choline	GCV2
Choline	SHM1
Choline	SHM2
Choline	GPD1
Choline	HOM2
Citrulline	ALD4
Citrulline	ASP1
Citrulline	SPE3
Citrulline	SPE1
Citrulline	ARG2
Citrulline	PUT2
Citrulline	YAT1
Citrulline	ASN2
Citrulline	CAR1
Citrulline	PRO2
Citrulline	ECM40
Citrulline	DED81
Citrulline	MSR1
Citrulline	AAT2
Citrulline	ARG3
Citrulline	ARG8
Citrulline	ALA1
Citrulline	LPD1
Citrulline	ASP3-1
Citrulline	PRO3
Citrulline	PYC2
Citrulline	ASP3-2
Citrulline	PDB1
Citrulline	AAT1
Citrulline	PDA1
Citrulline	ARG1
Citrulline	SPE4
Citrulline	LAT1
Citrulline	SPE2
Citrulline	DPS1
Citrulline	ASN1
Citrulline	MSD1
Citrulline	ALD6
Citrulline	AMD2
Citrulline	PRO1
Citrulline	ASP3-3
Citrulline	ADE13
Citrulline	CAT2
Citrulline	GAD1
Citrulline	PYC1
Citrulline	UGA1
Citrulline	URA2
Citrulline	ALD5
Citrulline	YDR341C
Citrulline	ARG4
Citrulline	CAR2
Citrulline	PUT1
Citrulline	ADE12
Cystathionine	HOM2
Cystathionine	ASN1
Cystathionine	HOM6
Cystathionine	GDH2
Cystathionine	NIT2
Cystathionine	SER1
Cystathionine	PSD1
Cystathionine	THS1
Cystathionine	SES1
Cystathionine	CHO1
Cystathionine	GDH1
Cystathionine	SER33
Cystathionine	ASP1
Cystathionine	HOM3
Cystathionine	DIA4
Cystathionine	MET6
Cystathionine	SPE2
Cystathionine	MSM1
Cystathionine	THR1
Cystathionine	MST1
Cystathionine	SER2
Cystathionine	MES1
Cystathionine	MET17
Cystathionine	SAM1
Cystathionine	HEM1
Cystathionine	THR4
Cystathionine	GRS1
Cystathionine	SPE3
Cystathionine	ASN2
Cystathionine	GRS2
Cystathionine	SAH1
Cystathionine	GCV2
Cystathionine	SER3
Cystathionine	GLN1
Cystathionine	ASP3-2
Cystathionine	ASP3-1
Cystathionine	SHM1
Cystathionine	GLT1
Cystathionine	GDH3
Cystathionine	CYS3
Cystathionine	CYS4
Cystathionine	PSD2
Cystathionine	LPD1
Cystathionine	MET2
Cystathionine	PGS1
Cystathionine	ILV1
Cystathionine	CKI1
Cystathionine	CHO2
Cystathionine	GLY1
Cystathionine	STR2
Cystathionine	CHA1
Cystathionine	GCV1
Cystathionine	SHM2
Cystathionine	ASP3-3
Cystathionine	SAM2
Cytidine	URA1
Cytidine	RPB5
Cytidine	URK1
Cytidine	CDD1
Cytidine	CDC21
Cytidine	PUS2
Cytidine	POL12
Cytidine	DUT1
Cytidine	RNR1
Cytidine	URA3
Cytidine	RPC53
Cytidine	CPA1
Cytidine	YND1
Cytidine	RPO21
Cytidine	CPA2
Cytidine	DPB3
Cytidine	PUS4
Cytidine	RNR2
Cytidine	RPC11
Cytidine	URA5
Cytidine	URA10
Cytidine	DCD1
Cytidine	YNK1
Cytidine	POL4
Cytidine	TRR1
Cytidine	FCY1
Cytidine	FUR1
Cytidine	TRR2
Cytidine	URA7
Cytidine	CDC8
Cytidine	CDC2
Cytidine	URA4
Cytidine	RNR4
Cytidine	RNR3
Cytidine	URA2
Cytidine	URA8
Cytosine	RPO21
Cytosine	DPB3
Cytosine	RNR4
Cytosine	CPA2
Cytosine	FCY1
Cytosine	PUS2
Cytosine	CDC2
Cytosine	TRR1
Cytosine	URA1
Cytosine	RNR2
Cytosine	TRR2
Cytosine	RPC53
Cytosine	YND1
Cytosine	RNR1
Cytosine	PUS4
Cytosine	DUT1
Cytosine	CPA1
Cytosine	RNR3
Cytosine	CDC21
Cytosine	URA10
Cytosine	URA3
Cytosine	YNK1
Cytosine	RPC11
Cytosine	URA8
Cytosine	URA5
Cytosine	FUR1
Cytosine	URA2
Cytosine	RPB5
Cytosine	URA7
Cytosine	CDD1
Cytosine	POL12
Cytosine	DCD1
Cytosine	CDC8
Cytosine	URK1
Cytosine	URA4
Cytosine	POL4
Glutathione-Oxidized	IDP1
Glutathione-Oxidized	GLN4
Glutathione-Oxidized	GNA1
Glutathione-Oxidized	GUA1
Glutathione-Oxidized	GSH1
Glutathione-Oxidized	GDH1
Glutathione-Oxidized	URA2
Glutathione-Oxidized	UGA2
Glutathione-Oxidized	AAT1
Glutathione-Oxidized	ECM38
Glutathione-Oxidized	GDH2
Glutathione-Oxidized	GLT1
Glutathione-Oxidized	GDH3
Glutathione-Oxidized	PUT2
Glutathione-Oxidized	UGA1
Glutathione-Oxidized	GPX2
Glutathione-Oxidized	ZWF1
Glutathione-Oxidized	AAT2
Glutathione-Oxidized	GAD1
Glutathione-Oxidized	HYR1
Glutathione-Oxidized	GLR1
Glutathione-Oxidized	CPA1
Glutathione-Oxidized	IDP2
Glutathione-Oxidized	ADE4
Glutathione-Oxidized	CPA2
Glutathione-Oxidized	MSE1
Glutathione-Oxidized	GFA1
Glutathione-Oxidized	GLN1
Glutathione-Oxidized	QNS1
Glutathione-Oxidized	GSH2
GMP	NEO1
GMP	ADE6
GMP	AAP1
GMP	GDH3
GMP	PMA2
GMP	CPA1
GMP	ADE1
GMP	ADE8
GMP	DRS2
GMP	ARR4
GMP	DAL2
GMP	GDH1
GMP	RNR2
GMP	ATP1
GMP	GDH2
GMP	CYR1
GMP	POL12
GMP	RNR3
GMP	PMR1
GMP	GUA1
GMP	CDC2
GMP	PUT2
GMP	AAH1
GMP	PPX1
GMP	GNA1
GMP	DNF1
GMP	DNM1
GMP	PMC1
GMP	GLT1
GMP	ENA2
GMP	YND1
GMP	GDA1
GMP	AAT2
GMP	RPO21
GMP	RNR1
GMP	PRS2
GMP	ADK2
GMP	APT1
GMP	GFA1
GMP	DAL1
GMP	RPC53
GMP	DAL3
GMP	CCC2
GMP	ADO1
GMP	ADE17
GMP	PDE2
GMP	PRS3
GMP	DPB3
GMP	PCA1
GMP	URA2
GMP	QNS1
GMP	GLR1
GMP	YSA1
GMP	DNF2
GMP	ADE16
GMP	OLI1
GMP	PAP1
GMP	CDC19
GMP	ADK1
GMP	ATP6
GMP	IMD3
GMP	APA1
GMP	MET14
GMP	ADE13
GMP	PRS4
GMP	APA2
GMP	PDE1
GMP	SNU114
GMP	IMD1
GMP	AAT1
GMP	PYK2
GMP	UGA1
GMP	EFT2
GMP	RPB5
GMP	UGA2
GMP	IMD2
GMP	GLN4
GMP	RNR4
GMP	ADE4
GMP	APT2
GMP	MEF2
GMP	YNK1
GMP	PRS1
GMP	PNP1
GMP	AMD1
GMP	ADE2
GMP	MET3
GMP	GSH1
GMP	PMA1
GMP	MSE1
GMP	GLN1
GMP	RPC11
GMP	GUK1
GMP	ADE12
GMP	GSH2
GMP	CPA2
GMP	TEF2
GMP	POL4
GMP	GAD1
Guanosine	RNR4
Guanosine	DNF2
Guanosine	MET3
Guanosine	ADO1
Guanosine	ADE8
Guanosine	DAL1
Guanosine	PAP1
Guanosine	IMD1
Guanosine	PMR1
Guanosine	ADE2
Guanosine	ATP6
Guanosine	ENA2
Guanosine	RPC53
Guanosine	GDA1
Guanosine	RNR3
Guanosine	EFT2
Guanosine	CDC19
Guanosine	PMA2
Guanosine	MET14
Guanosine	ADE16
Guanosine	PCA1
Guanosine	AMD1
Guanosine	ADE1
Guanosine	RPC11
Guanosine	DAL3
Guanosine	APT2
Guanosine	POL12
Guanosine	SNU114
Guanosine	DNM1
Guanosine	CYR1
Guanosine	ATP1
Guanosine	AAP1
Guanosine	TEF2
Guanosine	ADE12
Guanosine	DPB3
Guanosine	MEF2
Guanosine	YND1
Guanosine	RNR1
Guanosine	PDE1
Guanosine	ADE4
Guanosine	CCC2
Guanosine	RPO21
Guanosine	PMA1
Guanosine	ADK2
Guanosine	APA2
Guanosine	AAH1
Guanosine	ADK1
Guanosine	PRS3
Guanosine	ARR4
Guanosine	PNP1
Guanosine	POL4
Guanosine	DAL2
Guanosine	NEO1
Guanosine	YSA1
Guanosine	OLI1
Guanosine	PMC1
Guanosine	CDC2
Guanosine	PYK2
Guanosine	PRS4
Guanosine	APA1
Guanosine	DRS2
Guanosine	PRS1
Guanosine	ADE13
Guanosine	IMD2
Guanosine	APT1
Guanosine	IMD3
Guanosine	RPB5
Guanosine	GUA1
Guanosine	ADE17
Guanosine	PRS2
Guanosine	GUK1
Guanosine	PDE2
Guanosine	DNF1
Guanosine	PPX1
Guanosine	YNK1
Guanosine	RNR2
Guanosine	ADE6
Histidinol	ALD5
Histidinol	ALD4
Histidinol	ALD6
Histidinol	ALD2
Histidinol	HIS6
Histidinol	HIS5
Histidinol	HTS1
Histidinol	HIS4
Histidinol	HIS2
Histidinol	ALD3
Histidinol	HIS3
Histidinol	HIS1
homoserine	SPE2
homoserine	CHO1
homoserine	MSK1
homoserine	THR1
homoserine	LYS12
homoserine	GCV2
homoserine	MST1
homoserine	SHM1
homoserine	DIA4
homoserine	KRS1
homoserine	LYS4
homoserine	SER33
homoserine	LYS5
homoserine	HOM3
homoserine	HOM2
homoserine	SPE3
homoserine	SHM2
homoserine	SES1
homoserine	LYS21
homoserine	HEM1
homoserine	MSM1
homoserine	CYS4
homoserine	MET16
homoserine	MES1
homoserine	SAM2
homoserine	MET17
homoserine	MET22
homoserine	MET6
homoserine	SAM1
homoserine	GRS2
homoserine	THS1
homoserine	SER1
homoserine	HOM6
homoserine	MET10
homoserine	GCV1
homoserine	SAH1
homoserine	MET2
homoserine	CKI1
homoserine	LYS1
homoserine	LPD1
homoserine	LYS9
homoserine	PSD1
homoserine	THR4
homoserine	SER2
homoserine	APA1
homoserine	CHA1
homoserine	LYS20
homoserine	CYS3
homoserine	SER3
homoserine	LYS2
homoserine	PGS1
homoserine	CHO2
homoserine	MET3
homoserine	STR2
homoserine	ILV1
homoserine	MET14
homoserine	GLY1
homoserine	GRS1
homoserine	PSD2
Hypoxanthine	EFT2
Hypoxanthine	MET14
Hypoxanthine	IMD1
Hypoxanthine	RPB5
Hypoxanthine	ADE2
Hypoxanthine	APA2
Hypoxanthine	DAL2
Hypoxanthine	PRS2
Hypoxanthine	ADE13
Hypoxanthine	RNR3
Hypoxanthine	ADO1
Hypoxanthine	CDC2
Hypoxanthine	ADK1
Hypoxanthine	YSA1
Hypoxanthine	ADE17
Hypoxanthine	DNF2
Hypoxanthine	PNP1
Hypoxanthine	NEO1
Hypoxanthine	DNM1
Hypoxanthine	POL4
Hypoxanthine	GUA1
Hypoxanthine	DPB3
Hypoxanthine	PRS1
Hypoxanthine	PMA1
Hypoxanthine	ATP1
Hypoxanthine	ADE4
Hypoxanthine	ATP6
Hypoxanthine	RPC53
Hypoxanthine	DRS2
Hypoxanthine	APA1
Hypoxanthine	PMC1
Hypoxanthine	AAH1
Hypoxanthine	IMD3
Hypoxanthine	PMA2
Hypoxanthine	SNU114
Hypoxanthine	ADE12
Hypoxanthine	APT2
Hypoxanthine	PMR1
Hypoxanthine	PPX1
Hypoxanthine	PDE2
Hypoxanthine	ADE16
Hypoxanthine	RNR4
Hypoxanthine	ARR4
Hypoxanthine	OLI1
Hypoxanthine	CCC2
Hypoxanthine	ADK2
Hypoxanthine	DNF1
Hypoxanthine	DAL3
Hypoxanthine	PRS3
Hypoxanthine	MEF2
Hypoxanthine	GUK1
Hypoxanthine	GDA1
Hypoxanthine	IMD2
Hypoxanthine	RNR1
Hypoxanthine	PAP1
Hypoxanthine	AAP1
Hypoxanthine	PDE1
Hypoxanthine	RNR2
Hypoxanthine	CYR1
Hypoxanthine	ENA2
Hypoxanthine	MET3
Hypoxanthine	ADE8
Hypoxanthine	AMD1
Hypoxanthine	PRS4
Hypoxanthine	TEF2
Hypoxanthine	CDC19
Hypoxanthine	ADE6
Hypoxanthine	YNK1
Hypoxanthine	ADE1
Hypoxanthine	PCA1
Hypoxanthine	RPC11
Hypoxanthine	PYK2
Hypoxanthine	YND1
Hypoxanthine	RPO21
Hypoxanthine	APT1
Hypoxanthine	POL12
Hypoxanthine	DAL1
IMP	ADE8
IMP	DNF1
IMP	IMD3
IMP	PRS2
IMP	SNU114
IMP	AAH1
IMP	ATP1
IMP	ENA2
IMP	RPC11
IMP	RNR4
IMP	DRS2
IMP	AAP1
IMP	ARG4
IMP	ADE2
IMP	ARR4
IMP	PYC1
IMP	AAT1
IMP	DPB3
IMP	ASP3-2
IMP	PDB1
IMP	PMC1
IMP	MEF2
IMP	TEF2
IMP	ASP3-3
IMP	DAL1
IMP	YAT1
IMP	RNR2
IMP	CDC2
IMP	ADK2
IMP	DED81
IMP	ASP3-1
IMP	APT2
IMP	ADE1
IMP	RNR3
IMP	MSD1
IMP	DPS1
IMP	UGA1
IMP	PNP1
IMP	AMD1
IMP	YNK1
IMP	ADE17
IMP	APA1
IMP	PRS1
IMP	ATP6
IMP	PMA2
IMP	DNF2
IMP	DAL2
IMP	CDC19
IMP	DAL3
IMP	YSA1
IMP	POL12
IMP	POL4
IMP	CAT2
IMP	EFT2
IMP	LPD1
IMP	OLI1
IMP	IMD2
IMP	GUK1
IMP	ADE4
IMP	RPO21
IMP	RPB5
IMP	ADE12
IMP	GDA1
IMP	ASP1
IMP	APT1
IMP	PYC2
IMP	PYK2
IMP	LAT1
IMP	RNR1
IMP	CYR1
IMP	DNM1
IMP	APA2
IMP	PPX1
IMP	ADE13
IMP	PMR1
IMP	GAD1
IMP	PDE1
IMP	ASN1
IMP	PAP1
IMP	GUA1
IMP	URA2
IMP	PMA1
IMP	CCC2
IMP	PRS4
IMP	ADO1
IMP	ADE6
IMP	MET14
IMP	RPC53
IMP	PDE2
IMP	YND1
IMP	NEO1
IMP	ADK1
IMP	PDA1
IMP	ADE16
IMP	AAT2
IMP	PCA1
IMP	MET3
IMP	ALA1
IMP	IMD1
IMP	PRS3
IMP	ASN2
IMP	ARG1
Inosine	PMR1
Inosine	PPX1
Inosine	PRS2
Inosine	PMA1
Inosine	APT1
Inosine	ADE8
Inosine	ADK2
Inosine	ADO1
Inosine	RPB5
Inosine	ENA2
Inosine	AAH1
Inosine	TEF2
Inosine	SNU114
Inosine	CCC2
Inosine	POL4
Inosine	PAP1
Inosine	ADE12
Inosine	MET3
Inosine	GUK1
Inosine	ADE6
Inosine	RPC11
Inosine	PCA1
Inosine	RNR2
Inosine	IMD3
Inosine	PRS1
Inosine	DAL2
Inosine	ADK1
Inosine	PNP1
Inosine	ADE2
Inosine	POL12
Inosine	APT2
Inosine	EFT2
Inosine	RNR3
Inosine	DNF1
Inosine	YNK1
Inosine	MEF2
Inosine	YSA1
Inosine	DNF2
Inosine	DRS2
Inosine	NEO1
Inosine	AAP1
Inosine	RNR4
Inosine	APA1
Inosine	DAL1
Inosine	PRS3
Inosine	PRS4
Inosine	ATP6
Inosine	GUA1
Inosine	ADE17
Inosine	AMD1
Inosine	OLI1
Inosine	MET14
Inosine	RPO21
Inosine	ARR4
Inosine	CDC2
Inosine	DNM1
Inosine	PMC1
Inosine	PYK2
Inosine	PDE2
Inosine	GDA1
Inosine	PMA2
Inosine	CYR1
Inosine	ATP1
Inosine	RPC53
Inosine	IMD1
Inosine	IMD2
Inosine	ADE16
Inosine	ADE1
Inosine	DAL3
Inosine	APA2
Inosine	CDC19
Inosine	ADE13
Inosine	YND1
Inosine	PDE1
Inosine	ADE4
Inosine	RNR1
Inosine	DPB3
N-acetyl-ornithine	ARG1
N-acetyl-ornithine	CAR1
N-acetyl-ornithine	ARG8
N-acetyl-ornithine	ARG4
N-acetyl-ornithine	ALD6
N-acetyl-ornithine	ECM40
N-acetyl-ornithine	SPE3
N-acetyl-ornithine	SPE1
N-acetyl-ornithine	PRO1
N-acetyl-ornithine	SPE2
N-acetyl-ornithine	PRO2
N-acetyl-ornithine	ALD5
N-acetyl-ornithine	SPE4
N-acetyl-ornithine	ARG3
N-acetyl-ornithine	ALD4
N-acetyl-ornithine	AMD2
N-acetyl-ornithine	ARG2
Ornithine	PRO3
Ornithine	ARG3
Ornithine	MSR1
Ornithine	YDR341C
Ornithine	CAR1
Ornithine	AAT1
Ornithine	ARG8
Ornithine	ALD4
Ornithine	PRO1
Ornithine	AAT2
Ornithine	SPE4
Ornithine	SPE1
Ornithine	ALD5
Ornithine	SPE3
Ornithine	ECM40
Ornithine	PUT1
Ornithine	ALD6
Ornithine	ARG2
Ornithine	AMD2
Ornithine	ARG1
Ornithine	PRO2
Ornithine	ARG4
Ornithine	CAR2
Ornithine	PUT2
Ornithine	SPE2
Orotic_Acid	CDC2
Orotic_Acid	CDD1
Orotic_Acid	TRR1
Orotic_Acid	PUS2
Orotic_Acid	URA10
Orotic_Acid	RNR3
Orotic_Acid	POL12
Orotic_Acid	RPC11
Orotic_Acid	RPO21
Orotic_Acid	RNR1
Orotic_Acid	URA2
Orotic_Acid	URA5
Orotic_Acid	CDC8
Orotic_Acid	URA4
Orotic_Acid	DPB3
Orotic_Acid	RPB5
Orotic_Acid	RPC53
Orotic_Acid	URK1
Orotic_Acid	YNK1
Orotic_Acid	FUR1
Orotic_Acid	URA8
Orotic_Acid	TRR2
Orotic_Acid	POL4
Orotic_Acid	DUT1
Orotic_Acid	URA7
Orotic_Acid	CPA2
Orotic_Acid	PUS4
Orotic_Acid	RNR2
Orotic_Acid	CPA1
Orotic_Acid	DCD1
Orotic_Acid	URA3
Orotic_Acid	YND1
Orotic_Acid	RNR4
Orotic_Acid	URA1
Orotic_Acid	FCY1
Orotic_Acid	CDC21
Phenylpyruvate	FRS2
Phenylpyruvate	TRP2
Phenylpyruvate	ARO4
Phenylpyruvate	TRP4
Phenylpyruvate	TRP3
Phenylpyruvate	ARO2
Phenylpyruvate	FRS1
Phenylpyruvate	AAT2
Phenylpyruvate	PHA2
Phenylpyruvate	MSY1
Phenylpyruvate	ENO1
Phenylpyruvate	MSF1
Phenylpyruvate	ARO7
Phenylpyruvate	AMD2
Phenylpyruvate	AAT1
Phenylpyruvate	ARO1
Phenylpyruvate	ARO3
Phenylpyruvate	TRP1
Phenylpyruvate	TYS1
Phenylpyruvate	HIS5
Phenylpyruvate	ALD2
Phenylpyruvate	ENO2
Phenylpyruvate	TYR1
Phenylpyruvate	TRP5
Phenylpyruvate	ALD3
UDPAG	CTS1
UDPAG	ALG7
UDPAG	SEC59
UDPAG	CHS2
UDPAG	GFA1
UDPAG	KTR4
UDPAG	DPM1
UDPAG	GNA1
UDPAG	CAX4
UDPAG	HXK2
UDPAG	CBR1
UDPAG	QRI1
UDPAG	KTR6
UDPAG	CHS1
UDPAG	ALG5
UDPAG	CHS3
UDPAG	HXK1
UDPAG	PCM1
UDPAG	MCR1
UDPG	PFK1
UDPG	PGM1
UDPG	PFK2
UDPG	HXK1
UDPG	SUC2
UDPG	UGP1
UDPG	GAL1
UDPG	HXK2
UDPG	GRE3
UDPG	GLK1
UDPG	PGM2
* Asparagine was excluded from the gold standard for technical reasons during KEGG pathway processing.
